# Supplementary material for: Elovanoid-N34 modulates TXNRD1 key in protection against oxidative stress-related diseases
Source: Cell Death Dis. 2023 Dec 13;14(12):819. doi: 10.1038/s41419-023-06334-6 (PMC10716158; doi:10.1038/s41419-023-06334-6)
Supplement: Supplementary file 2 — Table S1 [file 41419_2023_6334_MOESM2_ESM.xlsx]

## Sheet: Table S1
	Table S1: Libraries of peptides obtained by LiP using ABC cells undergoing UOS (data used to build Fig. 1; Fig. S2-S5; Table S6-S7).
	Sample	Condition	Proteins	Peptides	Precursors
	1	DMSO	4’670	62’903	79’061
	2	2 μM Rapamycin*	4’570	54’748	67’329
	3	2.5 pg ELV 34:6	4’580	58’776	72’800
	4	25 pg ELV 34:6	4’570	58’432	72’077
	5	250 pg ELV 34:6	4’660	62’454	78’370
	6	2.5 ng ELV 34:6	4’662	62’018	77’787
	7	25 ng ELV 34:6	4’654	62’245	78’169
	8	250 ng ELV 34:6	4’680	64’504	81’055
	9	2.5 μg ELV 34:6	4’664	60’651	76’083
	10	DMSO	4’637	58’950	73’808
	11	2 μM Rapamycin	4’761	60’366	75’434
	12	2.5 pg ELV 34:6*	4’327	45’839	56’055
	13	25 pg ELV 34:6	4’673	62’651	78’937
	14	250 pg ELV 34:6	4’668	63’854	80’624
	15	2.5 ng ELV 34:6	4’653	61’468	77’054
	16	25 ng ELV 34:6	4’663	61’261	77’186
	17	250 ng ELV 34:6	4’661	63’302	79’471
	18	2.5 μg ELV 34:6	4’680	63’929	80’541
	19	DMSO	4’638	59’317	75’016
	20	2 μM Rapamycin	4’738	60’515	75’701
	21	2.5 pg ELV 34:6	4’641	62’170	78’761
	22	25 pg ELV 34:6	4’672	62’018	78’055
	23	250 pg ELV 34:6	4’641	59’393	74’911
	24	2.5 ng ELV 34:6	4’627	55’606	69’269
	25	25 ng ELV 34:6	4’636	62’811	79’205
	26	250 ng ELV 34:6	4’646	60’424	76’218
	27	2.5 μg ELV 34:6	4’660	61’107	76’742
	28	DMSO	4’624	59’715	74’261
	29	2 μM Rapamycin	4’771	64’097	80’451
	30	2.5 pg ELV 34:6	4’675	64’713	81’085
	31	25 pg ELV 34:6	4’683	62’770	79’230
	32	250 pg ELV 34:6	4’656	59’172	74’589
	33	2.5 ng ELV 34:6	4’652	59’471	74’353
	34	25 ng ELV 34:6	4’646	59’083	73’720
	35	250 ng ELV 34:6	4’617	58’216	72’851
	36	2.5 μg ELV 34:6	4’610	56’458	70’810
	Average		4’648	60’963	76’519
	Average Recovery %		57.7	28.5	24.4
	Total		4’749	105’185	136’502
