# Supplementary material for: Elovanoid-N34 modulates TXNRD1 key in protection against oxidative stress-related diseases
Source: Cell Death Dis. 2023 Dec 13;14(12):819. doi: 10.1038/s41419-023-06334-6 (PMC10716158; doi:10.1038/s41419-023-06334-6)
Supplement: Supplementary file 3 — Table S2 [file 41419_2023_6334_MOESM3_ESM.xlsx]

## Sheet: Table S2
	Table S2: Libraries of peptides obtained by LiP using ABC cells undergoing Ferroptosis (data used to build Figs. 2-3; Table S9; Fig. S7).
	Sample	Condition	Proteins	Peptides	Precursors
	1	DMSO*	4'653	41'100	48'405
	2	2 μM Rapamycin	5'132	65'957	80'304
	3	2.5 pg ELV 34:6	5'345	71'444	87'558
	4	25 pg ELV 34:6	5'361	73'658	90'355
	5	250 pg ELV 34:6	5'354	72'773	88'923
	6	2.5 ng ELV 34:6	5'350	72'125	88'631
	7	25 ng ELV 34:6	5'282	69'961	84'251
	8	250 ng ELV 34:6	5'299	67'383	82'066
	9	2.5 μg ELV 34:6	5'335	73'706	90'840
	10	DMSO	5'325	70'004	85'849
	11	2 μM Rapamycin	5'124	62'706	75'883
	12	2.5 pg ELV 34:6	5'332	68'038	83'320
	13	25 pg ELV 34:6	5'364	69'537	85'148
	14	250 pg ELV 34:6	5'343	71'560	87'473
	15	2.5 ng ELV 34:6	5'379	72'720	89'326
	16	25 ng ELV 34:6	5'352	71'572	87'316
	17	250 ng ELV 34:6	5'367	73'893	90'212
	18	2.5 μg ELV 34:6	5'336	72'339	88'522
	19	DMSO	5'380	74'693	90'320
	20	2 μM Rapamycin	5'148	66'019	79'845
	21	2.5 pg ELV 34:6	5'377	72'608	88'089
	22	25 pg ELV 34:6	5'331	67'403	81'415
	23	250 pg ELV 34:6	5'368	68'517	83'437
	24	2.5 ng ELV 34:6	5'317	65'373	79'790
	25	25 ng ELV 34:6	5'363	72'822	88'603
	26	250 ng ELV 34:6	5'353	68'612	83'714
	27	2.5 μg ELV 34:6	5'381	74'478	90'740
	28	DMSO	5'366	73'673	90'024
	29	2 μM Rapamycin	5'154	72'607	88'716
	30	2.5 pg ELV 34:6	5'385	77'179	94'634
	31	25 pg ELV 34:6	5'362	74'828	91'736
	32	250 pg ELV 34:6	5'392	76'323	93'666
	33	2.5 ng ELV 34:6	5'281	68'823	83'077
	34	25 ng ELV 34:6	5'386	71'505	87'381
	35	250 ng ELV 34:6	5'375	70'241	85'821
	36	2.5 μg ELV 34:6	5'349	68'136	82'534
	Average		5'329	70'532	86'037
	Average Recovery %		58.6	27	23.1
	Total		5'491	125'343	157'405
