# Supplementary material for: Elovanoid-N34 modulates TXNRD1 key in protection against oxidative stress-related diseases
Source: Cell Death Dis. 2023 Dec 13;14(12):819. doi: 10.1038/s41419-023-06334-6 (PMC10716158; doi:10.1038/s41419-023-06334-6)
Supplement: Supplementary file 4 — Table S3 [file 41419_2023_6334_MOESM4_ESM.xlsx]

## Sheet: Table S3
	Table S3: Libraries of peptides obtained by LiP using ABC cells undergoing Ferroptosis (data used to build Figs. 2-3; Table S11).
	Sample	Condition	Proteins	Peptides	Precursors
	1	DMSO	5'550	76'190	93'857
	2	2 μM Rapamycin	5'500	73'689	89'594
	3	2.5 pg NPD1	5'487	72'746	89'054
	4	25 pg NPD1	5'542	75'223	92'490
	5	250 pg NPD1	5'538	76'125	93'328
	6	2.5 ng NPD1	5'544	76'705	94'149
	7	25 ng NPD1	5'555	77'596	95'800
	8	250 ng NPD1	5'548	76'760	94'474
	9	2.5 μg NPD1	5'577	78'981	97'187
	10	DMSO	5'543	75'193	92'549
	11	2 μM Rapamycin	5'489	72'706	88'938
	12	2.5 pg NPD1	5'558	74'914	92'372
	13	25 pg NPD1	5'546	74'590	91'420
	14	250 pg NPD1	5'538	75'913	93'228
	15	2.5 ng NPD1	5'534	77'334	94'653
	16	25 ng NPD1	5'555	77'288	95'041
	17	250 ng NPD1	5'556	75'579	93'467
	18	2.5 μg NPD1	5'551	75'853	94'010
	19	DMSO	5'559	74'765	92'017
	20	2 μM Rapamycin	5'487	73'099	90'074
	21	2.5 pg NPD1	5'547	74'548	91'676
	22	25 pg NPD1	5'546	74'625	91'894
	23	250 pg NPD1	5'550	73'825	91'104
	24	2.5 ng NPD1	5'554	75'554	93'257
	25	25 ng NPD1	5'525	73'247	89'387
	26	250 ng NPD1	5'523	74'016	91'333
	27	2.5 μg NPD1	5'542	74'041	90'825
	28	DMSO	5'539	72'893	89'929
	29	2 μM Rapamycin	5'448	70'000	85'556
	30	2.5 pg NPD1	5'498	71'625	87'679
	31	25 pg NPD1	5'447	68'664	83'682
	32	250 pg NPD1	5'511	73'067	89'543
	33	2.5 ng NPD1	5'495	69'648	85'448
	34	25 ng NPD1	5'505	72'095	88'480
	35	250 ng NPD1	5'524	70'942	86'968
	36	2.5 μg NPD1	5'528	71'356	87'608
	Average		5'535	74'434	91'497
	Average Recovery %		63.2	30.8	26.1
	Total		5'661	128'292	163'232
