# Supplementary material for: Elovanoid-N34 modulates TXNRD1 key in protection against oxidative stress-related diseases
Source: Cell Death Dis. 2023 Dec 13;14(12):819. doi: 10.1038/s41419-023-06334-6 (PMC10716158; doi:10.1038/s41419-023-06334-6)
Supplement: Supplementary file 5 — Table S4 [file 41419_2023_6334_MOESM5_ESM.xlsx]

## Sheet: Table S4
	Table S4: Libraries of peptides obtained by LiP using ABC cells undergoing UOS (data used to build Fig. 2, Tables S8, S10).
	Sample	Condition	Proteins	Peptides	Precursors
	1	DMSO	5'177	68'336	82'603
	2	2 μM Rapamycin	4'990	70'910	86'662
	3	2.5 pg ELV 34:6	5'172	70'881	86'550
	4	25 pg ELV 34:6	5'207	77'233	95'114
	5	250 pg ELV 34:6	5'148	74'553	91'682
	6	2.5 ng ELV 34:6	5'154	71'033	87'080
	7	25 ng ELV 34:6	5'173	72'936	89'870
	8	250 ng ELV 34:6	5'205	76'293	93'912
	9	2.5 μg ELV 34:6	5'219	76'033	93'107
	10	DMSO	5'204	76'879	95'483
	11	2 μM Rapamycin	4'984	69'883	85'830
	12	2.5 pg ELV 34:6	5'191	68'514	84'419
	13	25 pg ELV 34:6	5'174	69'203	84'915
	14	250 pg ELV 34:6	5'190	74'162	91'793
	15	2.5 ng ELV 34:6	5'189	74'270	91'842
	16	25 ng ELV 34:6	5'177	73'260	90'337
	17	250 ng ELV 34:6	5'160	70'998	87'775
	18	2.5 μg ELV 34:6	5'186	74'277	91'730
	19	DMSO	5'182	71'237	87'500
	20	2 μM Rapamycin	4'971	71'322	87'874
	21	2.5 pg ELV 34:6	5'205	77'108	95'310
	22	25 pg ELV 34:6	5'132	67'308	82'424
	23	250 pg ELV 34:6	5'173	70'884	87'285
	24	2.5 ng ELV 34:6	5'185	69'311	84'757
	25	25 ng ELV 34:6	5'205	74'941	92'634
	26	250 ng ELV 34:6	5'196	72'202	88'861
	27	2.5 μg ELV 34:6	5'183	70'769	87'105
	28	DMSO	5'202	74'087	91'148
	29	2 μM Rapamycin	4'970	72'608	89'535
	30	2.5 pg ELV 34:6	5'144	68'899	84'596
	31	25 pg ELV 34:6	5'151	70'898	87'270
	32	250 pg ELV 34:6	5'160	72'319	89'727
	33	2.5 ng ELV 34:6	5'154	69'096	84'601
	34	25 ng ELV 34:6	5'143	68'184	84'076
	35	250 ng ELV 34:6	5'200	73'471	89'951
	36	2.5 μg ELV 34:6	5'176	68'677	84'269
	Average		5'179	72'133	88'741
	Average Recovery %		56.9	27.6	23.8
	Total		5'285	121'625	153'861
