# Supplementary material for: Elovanoid-N34 modulates TXNRD1 key in protection against oxidative stress-related diseases
Source: Cell Death Dis. 2023 Dec 13;14(12):819. doi: 10.1038/s41419-023-06334-6 (PMC10716158; doi:10.1038/s41419-023-06334-6)
Supplement: Supplementary file 6 — Table S5 [file 41419_2023_6334_MOESM6_ESM.xlsx]

## Sheet: Table S5
	Table S5: Libraries of peptides obtained by LiP using ABC cells undergoing UOS (data used to build Fig. 2, Table S12).
	Sample	Condition	Proteins	Peptides	Precursors
	1	DMSO	5'618	78'170	98'495
	2	2 μM Rapamycin	5'689	81'703	103'214
	3	2.5 pg NPD1	5'604	77'266	96'661
	4	25 pg NPD1	5'638	78'480	98'921
	5	250 pg NPD1	5'624	77'965	98'546
	6	2.5 ng NPD1	5'637	80'036	100'721
	7	25 ng NPD1	5'643	81'934	103'511
	8	250 ng NPD1	5'599	76'616	96'548
	9	2.5 μg NPD1	5'632	83'476	105'221
	10	DMSO	5'609	78'328	97'832
	11	2 μM Rapamycin	5'666	77'897	98'191
	12	2.5 pg NPD1	5'607	76'466	96'388
	13	25 pg NPD1	5'609	77'492	97'313
	14	250 pg NPD1	5'631	77'856	99'236
	15	2.5 ng NPD1	5'617	75'683	94'856
	16	25 ng NPD1	5'605	74'358	92'828
	17	250 ng NPD1	5'588	75'427	94'709
	18	2.5 μg NPD1	5'626	78'618	99'076
	19	DMSO	5'572	74'307	92'967
	20	2 μM Rapamycin	5'625	77'021	96'705
	21	2.5 pg NPD1	5'561	73'409	92'110
	22	25 pg NPD1	5'520	72'165	90'193
	23	250 pg NPD1	5'592	75'317	96'344
	24	2.5 ng NPD1	5'522	73'207	90'951
	25	25 ng NPD1	5'631	80'490	101'266
	26	250 ng NPD1	5'530	71'715	89'176
	27	2.5 μg NPD1	5'580	76'913	96'442
	28	DMSO	5'506	72'244	90'204
	29	2 μM Rapamycin	5'539	76'023	94'762
	30	2.5 pg NPD1	5'630	79'436	100'135
	31	25 pg NPD1	5'611	78'152	98'368
	32	250 pg NPD1	5'604	78'134	98'497
	33	2.5 ng NPD1	5'595	78'749	99'346
	34	25 ng NPD1	5'485	71'154	88'955
	35	250 ng NPD1	5'469	70'661	88'299
	36	2.5 μg NPD1	5'591	76'627	96'565
	Average		5'590	76'589	96'271
	Average Recovery %		63	31	26
	Total		5'756	133'182	174'183
