# Supplementary material for: Elovanoid-N34 modulates TXNRD1 key in protection against oxidative stress-related diseases
Source: Cell Death Dis. 2023 Dec 13;14(12):819. doi: 10.1038/s41419-023-06334-6 (PMC10716158; doi:10.1038/s41419-023-06334-6)
Supplement: Supplementary file 7 — Table S6 [file 41419_2023_6334_MOESM7_ESM.xlsx]

## Sheet: Table S6
		Table S6: Top Scoring Peptides for GSR. UOS plus ELV-N34 (Fig. 1; Fig. S12). First experiment.
		Peptide Sequence	ED50 [ng]	r2
		SYDYLVIGGGSGGLASAR	95	0.93
		ADFDNTVAIHPTSSEEL	150	0.65
		TYSTSFTPMYHAVTK	4700	0.15
