# Supplementary material for: Elovanoid-N34 modulates TXNRD1 key in protection against oxidative stress-related diseases
Source: Cell Death Dis. 2023 Dec 13;14(12):819. doi: 10.1038/s41419-023-06334-6 (PMC10716158; doi:10.1038/s41419-023-06334-6)
Supplement: Supplementary file 8 — Table S7 [file 41419_2023_6334_MOESM8_ESM.xlsx]

## Sheet: Table S7
	Table S7: Top Scoring Peptides for TXNRD1. UOS plus ELV-N34 (Fig. 1; Fig. S5). First experiment.
	Peptide Sequence	ED50 [ng]	r2
	HVLGPNAGEVTQGFAAALK**	170	0.84
	VELTPVAIQ5	180	0.89
	VLDFVTPTPLGTR8	75	0.79
