# Supplementary material for: Elovanoid-N34 modulates TXNRD1 key in protection against oxidative stress-related diseases
Source: Cell Death Dis. 2023 Dec 13;14(12):819. doi: 10.1038/s41419-023-06334-6 (PMC10716158; doi:10.1038/s41419-023-06334-6)
Supplement: Supplementary file 9 — Table S8 [file 41419_2023_6334_MOESM9_ESM.xlsx]

## Sheet: Table S8
	Table S8: Top Scoring Peptides UOS plus ELV-N34. Peptides 1-4 form Group A. Peptides 5-9 belong to Group B. Second Experiment.
	Peptide Sequence	ED50 (ng)	DRC p−value	LiPScore
	RFLIATGERPR 4	109.59	0	1.96
	RLYAGSTVK 6	78.67	0	1.9
	FGEENIEVYHSY 8	17026.3	0	1.06
	CDYENVPTTVFTPLEYGAC 7	6.77	0.01	1.03
	AIGDILEDKVELTPVAIQAGR 5	5.41747e+07	0.04	0.87
	SYDYDLIIIGGGSGGLAA 1	34.34	0	0.83
	ALLGQALQDSR 3	30.78	0	0.75
	SYDYDLIIIGGGSGGLA 1	2.26388e+16	0.33	0.74
	CDYENVPTTVFTPL7	5.85638e+07	0.03	0.63
	EAAQYGKK 2	−599.0	0.43	0.47
	EYGACGLSEEK 7	NA	NA	NA
	FWPLEWTIPSR 9	NA	NA	NA
	AAETDLPVVFVK* only in isoforms 2,3 and 5	NA	NA	NA
	AALLGQALQDSR 3	NA	NA	NA
	AIGDILEDK 5	NA	NA	NA
	70 additional peptides	Inf − −Inf	NA- -NA	NA- -NA
