# Supplementary material for: Elovanoid-N34 modulates TXNRD1 key in protection against oxidative stress-related diseases
Source: Cell Death Dis. 2023 Dec 13;14(12):819. doi: 10.1038/s41419-023-06334-6 (PMC10716158; doi:10.1038/s41419-023-06334-6)
Supplement: Supplementary file 10 — Table S9 [file 41419_2023_6334_MOESM10_ESM.xlsx]

## Sheet: Table S9
	Table S9: Top Scoring Peptides Erastin plus ELV-N34. Second experiment.
	Peptide Sequence	ED50 (ng)	DRC p−value	LiPScore
	CDYENVPTTVFTPLEYGACGLSEEK 1	59.45	0.02	0.69
	KQLDSTIGIHPVCAEVF 9	3.71	0.03	0.62
	KVMVLDFVTPTPLGTR 2	364.66	0.21	0.56
	LMHQAALLGQALQDSR 4	428752	0.18	0.55
	IGEHMEEHGIK 6	756.75	0.21	0.52
	SYDYDLIIIGGGSGGLAA 1	7.57	0.22	0.49
	VMVLDFVTPTPLGTR 2	4.38092e+13	0.26	0.48
	WGLGGTCVNVGCIPK 3	3653.97	0.48	0.44
	AAETDLPVVFVK * only in cytoplasmic variants 2,3 and 5	NA	NA	NA
	AALLGQALQDSR 4	NA	NA	NA
	AIGDILEDK 7	NA	NA	NA
	AIGDILEDKVELTPV AIQAGR 7	NA	NA	NA
	ALLGQALQDSR 4	NA	NA	NA
	AYGQFIGPHR 5	NA	NA	NA
	CDYENVPTTVFTPL 8	NA	NA	NA
	64 additional peptides	Inf − −Inf	NA- -NA	NA- -NA
