# Supplementary material for: Elovanoid-N34 modulates TXNRD1 key in protection against oxidative stress-related diseases
Source: Cell Death Dis. 2023 Dec 13;14(12):819. doi: 10.1038/s41419-023-06334-6 (PMC10716158; doi:10.1038/s41419-023-06334-6)
Supplement: Supplementary file 11 — Table S10 [file 41419_2023_6334_MOESM11_ESM.xlsx]

## Sheet: Table S10
	Table S10: Top Scoring Peptides Naïve cells plus ELV-N34. **Table S7. Peptides labeled according to top relevant identifications in Tables S8-S9.
	Peptide	AVG Log Ratio	Absolute AVG Log Ratio	% Change	Ratio	Q-value	LiP Score	Peptide group #
	VVGFHVLGPNAGEVTQGFAAALK**	-1.12	1.12	-53.84	0.46	0	1.93	2.17
	KLMHQAALLGQALQDSR4	-0.66	0.66	-36.89	0.63	0	1.03	2.17
	HVLGPNAGEVTQGFAAALK**	-0.78	0.78	-41.92	0.58	0	2.17	2.17
	CDYENVPTTVFTPLEYGACGLSEEK1	-1.71	1.71	-69.53	0.3	0	1.75	2.17
	LMHQAALLGQALQDSR4	-0.48	0.48	-28.47	0.72	0	1.04	2.17
	VLDFVTPTPLGTR8	0.8	0.8	73.99	1.74	0	1.86	2.17
	WGLGGTC3	0.89	0.89	85.6	1.86	0	0.89	2.17
	AIGDILEDK7	0.79	0.79	73.2	1.73	0	1.46	2.17
	VNVGCIPK3	1.49	1.49	181.76	2.82	0	0.96	2.17
	VELTPVAIQ5	1.08	1.08	111.87	2.12	0	2.03	2.17
	VVGFHVLGPNAGEVTQGFAA**	-1.32	1.32	-60	0.4	0	1.07	2.17
	VMVLDFVTPTPLGTR8	-0.51	0.51	-29.98	0.7	0	1.1	2.17
	DFVTPTPLGTR8	0.98	0.98	97.36	1.97	0	0.54	2.17
	QLDSTIGIHPVCAEVF9	0.56	0.56	47.11	1.47	0	1.14	2.17
	SDDLFSLPYCPGK (unique)	0.68	0.68	59.98	1.6	0	0.49	2.17
	DYDLIIIGGGSGGLAAAK1	1.16	1.16	123.44	2.23	0	1.44	2.17
	KLMHQAALLGQALQDSR4	-0.46	0.46	-27.42	0.73	0.01	0.61	2.17
	STNSEEIIEGEYNTVMLAIGR (unique)	0.9	0.9	86.17	1.86	0.01	0.45	2.17
	VVGFHVLGPNAGEVTQGF**	-0.91	0.91	-46.79	0.53	0.01	0.55	2.17
	KVMVLDFVTPTPLGTR8	1	1	100.55	2.01	0.01	0.53	2.17
