# Supplementary material for: Elovanoid-N34 modulates TXNRD1 key in protection against oxidative stress-related diseases
Source: Cell Death Dis. 2023 Dec 13;14(12):819. doi: 10.1038/s41419-023-06334-6 (PMC10716158; doi:10.1038/s41419-023-06334-6)
Supplement: Supplementary file 12 — Table S11 [file 41419_2023_6334_MOESM12_ESM.xlsx]

## Sheet: Table S11
	Table S11: Top Scoring Peptides Erastin plus NPD1.
	Peptide Sequence	ED50 (ng)	DRC p−value	LiPScore
	VMVLDFVTPTPLGTR 1	−8987.33	0.49	0.58
	IGEHMEEHGIK 3	3.44951e+17	0.16	0.55
	AALLGQALQDSR	NA	NA	NA
	AIGDILEDK	NA	NA	NA
	AIGDILEDKVELTPVAIQAGR	NA	NA	NA
	AYGQFIGPHR	NA	NA	NA
	CDYENVPTTVFTPL	NA	NA	NA
	CDYENVPTTV FTPLEYGAC	NA	NA	NA
	CDYENVPTTV FTPLEYGACGLSEEK	NA	NA	NA
	DFVTPTPLGTR	NA	NA	NA
	EAAQYGK	NA	NA	NA
	EWTIPSRDNNK	NA	NA	NA
	EYCISSDDLFSLPYCPGK	NA	NA	NA
	FGEENIEVYHS	NA	NA	NA
	FGEENIEVYHSY	NA	NA- -NA	NA- -NA
