# Supplementary material for: Elovanoid-N34 modulates TXNRD1 key in protection against oxidative stress-related diseases
Source: Cell Death Dis. 2023 Dec 13;14(12):819. doi: 10.1038/s41419-023-06334-6 (PMC10716158; doi:10.1038/s41419-023-06334-6)
Supplement: Supplementary file 13 — Table S12 [file 41419_2023_6334_MOESM13_ESM.xlsx]

## Sheet: Table S12
	Table S12: Top Scoring Peptides UOS plus NPD1.
	Peptide Sequence	ED50 (ng)	DRC p−value	LiPScore
	QLDSTIGIHPVCAEVF 4	−2827.46	0.65	0.61
	WGLGGTCVNV GCIPK 2	−231.06	0.26	0.49
	AALLGQALQDSR	NA	NA	NA
	AIGDILEDK	NA	NA	NA
	AIGDILEDKVELTPVAIQAGR	NA	NA	NA
	ALLGQALQDSR	NA	NA	NA
	AYGQFIGPHR	NA	NA	NA
	CDYENVPTTVFTPL	NA	NA	NA
	CDYENVPTTVFTPLEYGAC	NA	NA	NA
	CDYENVPTTVFTPLEYGACGLSEEK	NA	NA	NA
	DFVTPTPLGTR	NA	NA	NA
	EAAQYGK	NA	NA	NA
	EWTIPSRDNNK	NA	NA	NA
	EYCISSDDLFSLPYCPGK	NA	NA	NA
	FGEENIEVYHS	NA	NA	NA
