# Supplementary material for: Elovanoid-N34 modulates TXNRD1 key in protection against oxidative stress-related diseases
Source: Cell Death Dis. 2023 Dec 13;14(12):819. doi: 10.1038/s41419-023-06334-6 (PMC10716158; doi:10.1038/s41419-023-06334-6)
Supplement: Supplementary file 14 — Table S13 [file 41419_2023_6334_MOESM14_ESM.xlsx]

## Sheet: Table S13
	Table S13: Accession numbers of transcript variants and corresponding protein isoforms as per NCBI gene ID12437.
	Human TXNRD1 Gene ID: HGNC 12437
	mRNA variant	Accession number	Protein isoform	Accession number
	Transcript v7	NM_001093771.3	Isoform 5	NP_001087240.1
	Transcript v5	NM_001261445.2	Isoform 3	NP_001248374.1
	Transcript v4	NM_003330.4	Isoform 2	NP_003321.4
	Transcript v2	NM_182742.3	Isoform 1 variant 1	NP_877419.1
	Transcript v3	NM_182743.3	Isoform 1 variant 3	NP_877420.1
	Transcript v6	NM_001261446.2	Isoform 4	NP_001248375.1
